# Supplementary material for: Single‐cell transcriptomics reveals a senescence‐associated IL‐6/CCR6 axis driving radiodermatitis
Source: EMBO Mol Med. 2022 Jul 4;14(8):e15653. doi: 10.15252/emmm.202115653 (PMC9358397; doi:10.15252/emmm.202115653)
Supplement: Supplementary file 3 — Table EV1 [file EMMM-14-e15653-s007.xlsx]

## Sheet: Table EV1
	Table EV1 Cluster Analysis by IPAa
			PATHWAY		Mitochondrial Dysfunction			Sirtuin Signaling Pathway			Senescence Pathway			IL-6 Signaling			IL-1 Signaling			Role of IL-17A in Psoriasis			IL-17 Signaling			IL-17A Signaling in Airway Cells			Th17 Activation Pathway
			Cell Type	Cluster	-log(B-H p-val)	Z-score	Rankb	-log(B-H p-val)	Z-score	Rankb	-log(B-H p-val)	Z-score	Rankb	-log(B-H p-val)	Z-score	Rankb	-log(B-H p-val)	Z-score	Rankb	-log(B-H p-val)	Z-score	Rankb	-log(B-H p-val)	Z-score	Rankb	-log(B-H p-val)	Z-score	Rankb	-log(B-H p-val)	Z-score	Rankb
	EPIDERMIS	HF	OB/IB	11	N/A	N/A		0.215	N/A		0.479	N/A		1.01	N/A	31	0.47	N/A		1.41	N/A	1	0.577	N/A	12	0.504	N/A	55	0	N/A
			uHF I/INFU B	8	24.6	N/A	1	20	-3.151	3	4.46	3.434	8	2.44	2.353	82	0.481	1.897	342	0.932	0	249	0.81	1.961	64	1.27	1.941	183	0	1.89
			uHF II/V	9	17.1	N/A	2	16.4	-1	3	2.27	2.449	69	2.73	1.807	19	1.4	0.707	147	0.706	N/A	187	1.33	2.673	42	1.73	2.828	55	0	1.633	390
			SG	6	21.6	N/A	1	17.3	1.214	3	3.47	3.042	111	5.2	4.315	26	4.4	1.941	68	0.91	N/A	347	1.67	4.379	187	2.92	2.309	152	0	2.309	334
		IFE	IFE B	2	27.3	N/A	1	27.4	-2.929	2	4.22	1.65	16	0.91	1.512	264	0.511	0.258	232	0.469	2	388	0	2.694	250	0.314	3.464		0	0.302	638
			IFE BII	0	30	N/A	2	30.9	-2.65	1	10.3	0.229	7	5.42	0.632	83	1.14	-0.258	244	0.699	1	293	0.74	2.121	189	1.68	1.213	270	0	0.632	639
			IFE BI	3	39.7	N/A	1	28.7	-4.243	2	6.51	2.782	10	2.58	2.117	71	0.495	1.897	374	0.827	2	210	0.587	3.138	122	0.824	2.714	177	0	1.155	506
			IFE DI	1	30.4	N/A	1	28	-2.907	2	4.03	0.272	18	4	0	33	1.68	0.243	191	0.471	N/A	281	0.502	1.569	141	2.22	1.5	111	0	0.277
			IFE DI/KII	14	7.1	N/A	2	3.61	-3.051	4	0.963	0.832	27	0.35	-1.342	22	0	N/A	395	1.25	N/A	17	0.24	0.816	311	0	N/A	395	0	N/A	447
			IFE KII	4	6.87	N/A	7	6.48	-1.474	18	6.51	-2.605	8	5.07	-1.414	17	3.68	-1.807	68	0.955	1	320	1.18	-0.557	262	2.17	-0.277	186	0	-0.302	378
	DERMIS STROMA	FIB	FIB III/I	5	2.69	N/A	168	4.84	0	20	6.71	2.897	3	8.99	4.243	5	3	2.714	151	1.52	2	211	1.43	4.583	40	2.72	2.309	139	0	3	332
			FIB	10	0.409	N/A	136	0.318	N/A	97	0.717	N/A	12	0.415	N/A	113	N/A	N/A		0.611	N/A	5	0.409	N/A	68	N/A	N/A		N/A	N/A
		ENDO	DN	13	0.467	N/A	132	0.391	N/A	174	0.388	N/A		0.495	N/A		N/A	N/A		2.09	N/A	3	0.465	N/A	22	N/A	N/A		N/A	N/A
			LEC	16	0.199	N/A	224	0.286	N/A	197	0.733	0	61	0.547	N/A	109	0.295	N/A		2.79	N/A	2	0.967	2	20	0.35	N/A	152	N/A	N/A
			BEC	17	0.426	N/A	42	0.462	N/A	24	0.36	N/A	79	N/A	N/A		N/A	N/A		1.9	N/A	2	N/A	N/A	31	N/A	N/A		0.216	N/A	38
	IMMUNE	TC/ILC	abTC/ILC	7	2.25	N/A	4	0.801	N/A	53	0.218	N/A		0.374	N/A	103	N/A	N/A		0.804	N/A	82	1.15	N/A	28	0.451	N/A	56	0.821	2	3
			gdTC	15	0.186	N/A	309	0.258	N/A	293	0.439	N/A	289	0.9	N/A	108	1.05	N/A	79	1.48	N/A	42	1.39	0.447	72	0.801	N/A	119	1.02	1	40
		MO	Dendritic	12	N/A	N/A	147	0.526	N/A	97	0	N/A	237	N/A	N/A		N/A	N/A		1.39	N/A	36				0.272	N/A		0	N/A	98
			Langerhans	18	27.8	N/A	2	17.1	-3.71	3	1.19	1.89	35	0.896	0	32	N/A	N/A		0.365	N/A	133	0.13	N/A	197	0.153	N/A	304	N/A	N/A
