# Supplementary material for: Single‐cell transcriptomics reveals a senescence‐associated IL‐6/CCR6 axis driving radiodermatitis
Source: EMBO Mol Med. 2022 Jul 4;14(8):e15653. doi: 10.15252/emmm.202115653 (PMC9358397; doi:10.15252/emmm.202115653)
Supplement: Supplementary file 4 — Source Data for Expanded View [file EMMM-14-e15653-s002.xlsx]

## Sheet: Figure EV2
	Fig. EV2G				Fig. EV2H
	Hair Loss Area (pixels x10E4)				Epidermal Thickness (micron)
	WT	sgp130Fc			Naive	WT+IR	sgp130Fc+IR
	13.5715	3.5865			5.4	11	7.8
	19.7387	4.1088			5	11.3	6.3
	26.9816	3.8469			7.08667	18	7.2
	31.0135	8.7393			5.55	17.5	5.6
					6.924	18.7
					9.132	16.8
					7.456	12.7
