# Supplementary material for: Single‐cell transcriptomics reveals a senescence‐associated IL‐6/CCR6 axis driving radiodermatitis
Source: EMBO Mol Med. 2022 Jul 4;14(8):e15653. doi: 10.15252/emmm.202115653 (PMC9358397; doi:10.15252/emmm.202115653)
Supplement: Supplementary file 5 — Source Data for Figure 2 [file EMMM-14-e15653-s010.xlsx]

## Sheet: Figure 2
Figure 2B	IL-6 mRNA by qPCR Fold change
	Days post IR
mouse	0	7	10	14
1	1.35	1.71	2.08	6.26
2	0.63	0.21	4.78	5.11
3	1.02	0.25	4.31	8.99
4			0.83	3.81
Figure 2C: Area of Hair Loss (pixels x 10E4)
	WT+IR	IL-6-/-+IR
	4.8636	0
	5.8775	0
	4.1812	0
	8.7257	4.4388
	3.4413	0
	2.0605	0
	7.4869	0
	3.3436	0
	5.8075	0
	3.8925	1.7172
	4.5237	0
Figure 2F: Epidermal thickness (microns)
	Naive	WT	IL-6-\-
	7.08667	19.5019	15.0863
	5.55	27.7442	8.65778
	6.924	33.6132	9.43846
	9.132	13.675	15.4375
	7.456	27.15	6.01667
		32.626	10.0143
		39.814	14.29
			14.044
