# Supplementary material for: Single‐cell transcriptomics reveals a senescence‐associated IL‐6/CCR6 axis driving radiodermatitis
Source: EMBO Mol Med. 2022 Jul 4;14(8):e15653. doi: 10.15252/emmm.202115653 (PMC9358397; doi:10.15252/emmm.202115653)
Supplement: Supplementary file 6 — Source Data for Figure 3 [file EMMM-14-e15653-s008.xlsx]

## Sheet: Figure 3
Source Data for Figure 3
A. Western Blot Analyses
	Anti-p-STAT3							Anti-Total STAT3									Anti-p-ERK1/2									Anti-b-Actin
		Fig. 3C:											Fig. 3E
		CD3 Cells/HPF					Ly6b cells/HPF						Hair Loss Area (pixels x10E4)
		Control	Ruxolitinib	Tofacitinib			Control	Ruxolitinib	Tofacitinib				Control	Ruxolitinib	Tofacitinib
		43.5926	12.9524	19.5385			25.625	2.15789	2.22222				16	0	9
		39.6207	3.88889	18.6429			17.0714	5.6129	16.9643				10	8	9
		68.8966	14.1786	29.0345			18.75	0.1	3.29167				18	4	9
		36	19.4	18.8529			8.52632	12.8387	0.214286				14	7	0
