# Supplementary material for: Single‐cell transcriptomics reveals a senescence‐associated IL‐6/CCR6 axis driving radiodermatitis
Source: EMBO Mol Med. 2022 Jul 4;14(8):e15653. doi: 10.15252/emmm.202115653 (PMC9358397; doi:10.15252/emmm.202115653)
Supplement: Supplementary file 7 — Source Data for Figure 4 [file EMMM-14-e15653-s004.xlsx]

## Sheet: Figure 4
	Fig. 4C				Fig. 4E
	Hair Loss Area (pixels x10E4)				Epidermal Thickness (micron)				CD3 Cells/HPF				Ly6b Cells/HPF
	WT	IL-1R-/-			WT	IL-1R-/-			WT	IL-1R-/-			WT	IL-1R-/-
	5.2912	4.6949			71.3077	19.1111			15.0357	4.45455			26.8056	1
	4.6957	2.6968			38.5455	16.4546			10.1852	9.27778			12.5	2.19355
	5.3674	0.0001			55.9	35.7273			13.0357	8.8125			31.3143	15.8846
	13.9554	0.0001			84.8571	47.6364			20.931	11.6857			52.4583	23.04
