# Supplementary material for: Single‐cell transcriptomics reveals a senescence‐associated IL‐6/CCR6 axis driving radiodermatitis
Source: EMBO Mol Med. 2022 Jul 4;14(8):e15653. doi: 10.15252/emmm.202115653 (PMC9358397; doi:10.15252/emmm.202115653)
Supplement: Supplementary file 8 — Source Data for Figure 5 [file EMMM-14-e15653-s009.xlsx]

## Sheet: Figure 5
	Fig. 5B
	CCR6 mRNA (fold change)
Day post-IR	0	7	10	14	14
	1.9	4.47	1.44	2.93	1.98
	0.46	3.59	3.25	1.39	0.57
	0.27	6.29	7	1.98	1.1
	1.06	4.11	8.69	2.4	0.8
	1.31	1.14	2.66	2.72	0.25
		2.72		3.04	0
	Fig. 5C				Fig. 5E
	Hair Loss Area (pixels x10E4)				Epidermal Thickness (micron)				Ly6b Cells/HPF				CD3 Cells/Hair Follicle
	WT+IR	CCR6-/-+IR				WT + IR	CCR6-/- +IR			WT+IR	CCR6-/-+IR			WT+IR	CCR6-/-+IR
	15.2937	0.9834				32.3187	20.0768			36.9062	43.2333			1.32927	0.426829
	5.5729	0				32.6962	6.55032			95.7778	9.07143			0.926471	0.294118
	8.9079	0				29.304	13.2142			30.4828	25.3214			1.56579	0.349206
	6.5817	0				26.675	6.006			79.8788	4.6129			1.6125	0.333333
	1.4815	2.2267				18.3506	26.5375			68.9545	55.7931			0.627119	0.329412
	7.1728					26.4733				77.9259				1.33784
	Fig. 5F					Fig. 5G
	MHC I+ Hair Follicles					IL-6 mRNA (fold change)
	WT+IR	CCR6-/-+IR				Naive	WT	CCR6-/-
	44.7761	24.7788				1.08	18.77	3.32
	21.5054	0				0.26	92.77	1.19
	31.7647	6.76692				1.66	4.58	1.52
	61.5385	0					4.05	1.52
	17.3469						2.16	7.77
							101.02	0
