# Supplementary material for: Single‐cell transcriptomics reveals a senescence‐associated IL‐6/CCR6 axis driving radiodermatitis
Source: EMBO Mol Med. 2022 Jul 4;14(8):e15653. doi: 10.15252/emmm.202115653 (PMC9358397; doi:10.15252/emmm.202115653)
Supplement: Supplementary file 9 — Source Data for Figure 6 [file EMMM-14-e15653-s006.xlsx]

## Sheet: Figure 6
	Fig. 6B				Fig. 6D
	Hair Loss Area (pixels x10E4)				Epidermal Thickness (micron)
	PBS	CsA			PBS	CsA
	4.7064	0			21.2174	6.01024
	5.693	0			25.9628	10.83
	4.4887	0.8508			24.1667	6.12041
	10.5981	4.1687			27.0049	20.6884
	5.7482	0			35.0435	8.49803
	3.126	0			30	5.34783
	Fig. 6E
	IL-6 mRNA (fold change)				CCR6 mRNA (fold change)				IL-17 mRNA (fold change)				CCL20 mRNA (fold change)
	Naive	PBS	CsA		Naive	PBS	CsA		Naive	PBS	CsA		Naive	PBS	CsA
	1.12	26.17	1.87		1.55	3.17	0.3		2.30769	21.7615	7.22308		1.22	4.75	3.24
	1.1	40.39	7.35		0.31	1.24	0.21		0.3	13.2462	5.35385		0.44	5.62	13.57
	0.78	92.33	2.61		1.14	3.58	0.21		0.392308	89.4923	3.55385		1.33	1.97	11.62
		194.73	10.1		0.63	1.14	1.08			48.2077	6.13846			1.65	7.53
		284.16	1.18				0.37				5.53846			3.34	4.58
